# Supplementary material for: Genetic and Phenotypic Features to Screen for Putative Adherent-Invasive Escherichia coli
Source: Front Microbiol. 2019 Feb 21;10:108. doi: 10.3389/fmicb.2019.00108 (PMC6393329; doi:10.3389/fmicb.2019.00108)
Supplement: TABLE S1 — Information of the patients from whom the UC and CRC strains were isolated. [file Table_1.XLSX]

## Sheet: S1
Supplementary Table 1. Information of the patients from whom the UC and CRC strains were isolated.
Strains	Patient ID	Age	Gender	Time since the diagnose (years)	Num. of relapses	Localitzation of lesions¥	UCDAI	Mayo subscore	Type of lesions (TNM classification)	Surgical resection	Medication	Smoking
UC patients
PL23F02	107	27	Female	0	0	E2	10	2	na	No	Infliximab	No
PL40G06	121	50	Female	5	nd	E2	nd	2	na	No	Aminosalicylate	No
GENAIEC13H3	HSC009	52	Male	0	0	E1	6	2	na	No	no	Former smoker
GENAIEC3A9	HSC003	73	Male	10	4	E2	9	2	na	No	Aminosalicylate	Former smoker
GENAIEC43B3	HT003	36	Male	0	0	E2	6	1	na	No	Aminosalicylate	No
GENAIEC43B6	HT003	36	Male	0	0	E2	6	1	na	No	Aminosalicylate	No
GENAIEC43E9	HT003	36	Male	0	0	E2	6	1	na	No	Aminosalicylate	No
CRC patients
GENAIEC41B6	HSC021	78	Male	0	na	Rectum	na	na	Neoplasia and metastasis (PT3N0M1)	No	Neoadjuvant therapy	No
GENAIEC42B1	HSC021	78	Male	0	na	Rectum	na	na	Neoplasia and metastasis (PT3N0M1)	No	Neoadjuvant therapy	No
¥ For UC patients, Montreal classification: E1: proctitis, E2: left-sided colitis, E3: pancolitis
nd: no data; na:not applicable

## Sheet: S2
Supplementary Table 2. Information about the strains analysed. Host and disease of isolation, phylogroup origin, adhesion (ADH), invasion (INV) and intramacrophage replication (REPL) indices as well as country origin are indicated. VG prevalence, FimH and ChiA amino acid (aa) substitutions and AB resistance is depicted.
a Martinez-Medina et al.. 2009. b Boudeau et al.. 1999. c Unpublished. d Martinez-Medina et al.. 2011
1 Number of bacteria per I-407 cell. 2 Percentage of intracellular bacteria after 1 h of gentamicin treatment relative to the inoculum. 3 Percentage of intracellular bacteria at 24 h postinfection relative to the number after 1 h of gentamicin treatment. nd; Not Determined. 4 Presence 1; Absence 0. 5 Resistant 1; Sensitive 0. ND: No data. NA:Not applicable
	Strain characteristics									VG prevalence 4
STRAIN	HOST SPECIES	DISEASE	ACTIVITY STATUS	PHENOTYPE	PHYLOGROUP	COUNTRY	ADH1	INV2	REPL3	afa/draBC	bmaE	csgA	fimC	focG	gafD	hra	iha	mat	nfaE	papC	papEF	papGII/III	papGI	papGII	papGIII	sfa/foc	sfaS	tsh	chuA	eitA	eitC	fyuA	ireA	iroN	irp2	iucD	iutA	sitA	sitD (epis.)	sitD (chr.)	iss	neuC	kpsMTII	ompA	ompT	traT	astA	cnf	sat
AIEC23	Human	CD	INACTIVE	AIEC	A	Spaina	9.73	0.568	2362	0	0	1	1	0	0	0	0	1	0	0	0	0	0	0	0	0	0	0	0	0	0	1	0	0	1	0	0	0	0	0	0	0	1	1	0	1	0	0	0
AIEC24	Human	CD	INACTIVE	AIEC	A	Spaina	1.99	0.309	1626	0	0	1	1	0	0	0	0	1	0	0	0	0	0	0	0	0	0	0	0	0	0	1	0	0	1	1	1	1	1	0	0	0	0	1	0	1	0	0	0
AIEC01	Human	CD	INACTIVE	AIEC	B2	Spaina	15.91	0.284	1567	0	0	0	1	1	0	0	1	1	0	0	0	0	0	1	0	1	0	0	0	0	0	1	0	1	1	1	1	1	0	1	0	0	1	1	0	1	0	0	1
AIEC02	Human	CD	ND	AIEC	B2	Spaina	0.85	0.802	2188	0	0	1	1	0	0	0	0	1	0	0	0	0	0	0	0	0	0	0	0	0	0	0	0	0	0	0	0	1	0	0	0	1	0	1	0	1	0	0	0
AIEC05	Human	CD	ND	AIEC	B2	Spaina	9.41	0.202	705	0	0	0	1	0	0	0	0	1	0	1	1	1	0	1	0	0	0	0	1	0	0	1	1	1	1	0	0	1	1	1	1	1	1	1	1	1	0	0	0
AIEC09	Human	CD	INACTIVE	AIEC	B2	Spaina	5.36	0.216	2562	0	0	0	1	1	0	0	0	1	0	1	1	1	0	1	0	1	0	0	1	0	0	1	0	1	1	1	1	1	0	1	0	0	1	1	0	0	0	0	1
AIEC11	Human	CD	ND	AIEC	B2	Spaina	4.35	0.508	848	1	0	0	1	0	0	1	0	1	0	0	0	0	0	0	0	0	0	0	1	0	1	1	0	0	1	1	1	1	1	1	1	0	0	1	0	1	0	0	1
AIEC12	Human	CD	ACTIVE	AIEC	B2	Spaina	22.25	0.142	94	1	0	1	1	0	0	0	1	1	0	0	1	0	0	0	0	0	0	0	0	0	0	1	0	0	1	1	1	1	0	0	0	0	1	1	0	1	0	0	1
AIEC14-1	Human	CD	ND	AIEC	B2	Spaina	9.83	0.238	801	0	0	0	1	0	0	1	0	1	0	0	0	0	0	0	0	0	0	0	1	0	0	1	0	0	1	0	0	1	0	1	1	0	0	1	0	1	0	0	0
AIEC15-1	Human	CD	ND	AIEC	B2	Spaina	10	0.305	660	0	0	0	1	0	0	1	0	1	0	0	0	0	0	0	0	0	0	0	1	0	0	1	0	0	1	0	0	1	0	1	1	0	0	1	0	1	0	0	0
AIEC16-2	Human	CD	ND	AIEC	B2	Spaina	9.65	1.4	921	0	0	0	1	0	0	1	0	1	0	0	0	0	0	0	0	0	0	0	1	0	0	1	0	0	1	0	0	1	0	1	1	0	0	1	0	1	0	0	0
AIEC21	Human	CD	ACTIVE	AIEC	B2	Spaina	17	0.109	1297	0	0	0	1	0	0	0	1	1	0	1	0	0	0	1	0	0	0	0	1	0	0	1	0	0	1	1	1	1	0	1	0	0	1	1	0	1	0	1	1
AIEC25	Human	CD	ND	AIEC	B2	Spaina	2.77	0.482	776	0	0	0	1	0	0	1	0	1	0	1	0	0	0	0	1	0	0	0	1	0	0	1	0	0	1	0	0	1	0	1	0	0	1	1	0	1	0	1	0
LF82	Human	CD	ND	AIEC	B2	Franceb	25.66	2.261	777	0	0	0	1	0	0	0	0	1	0	0	0	0	0	0	0	0	0	0	1	0	0	1	0	0	1	0	1	1	0	1	1	0	1	1	0	0	0	0	0
AIEC17	Human	CD	INACTIVE	AIEC	D	Spaina	21.64	0.266	1053	0	0	0	1	0	0	0	0	1	0	0	0	0	0	0	0	0	0	0	1	0	0	1	0	0	1	0	0	1	0	1	0	1	1	1	0	1	0	0	0
AIEC20	Human	CD	INACTIVE	AIEC	D	Spaina	14.18	0.125	344	1	0	0	1	0	0	0	1	1	1	1	0	0	0	1	0	0	0	0	1	0	0	1	0	0	1	1	1	1	0	1	0	0	1	1	0	1	0	0	1
ECG18	Human	CD	INACTIVE	NON AIEC	A	Spaina	0.1	0.001	97	0	0	1	0	0	0	1	0	1	0	0	0	0	0	0	0	0	0	0	0	0	0	0	0	0	0	1	1	1	1	0	0	0	0	1	0	1	0	0	0
ECG19	Human	CD	INACTIVE	NON AIEC	A	Spaina	0	0.023	307	0	0	0	1	0	0	0	0	1	0	0	0	0	0	0	0	0	0	0	1	0	0	0	0	0	0	0	0	0	0	0	0	0	0	1	0	1	0	0	0
ECG65	Human	CD	ACTIVE	NON AIEC	A	Spaina	0.1	0.001	246	0	0	1	1	0	0	0	0	1	0	0	0	0	0	0	0	0	0	0	0	0	0	0	0	0	0	0	0	1	0	0	0	0	0	1	0	0	0	0	0
ECG02	Human	CD	ND	NON AIEC	B1	Spaina	0	0.001	405	0	0	1	1	0	0	0	0	1	0	0	0	0	0	0	0	0	0	0	0	0	0	0	0	0	0	0	0	0	0	0	0	0	0	1	0	0	0	0	0
ECG21	Human	CD	INACTIVE	NON AIEC	B1	Spaina	6.1	0.033	305	0	0	1	1	0	0	0	0	1	0	0	0	0	0	0	0	0	0	0	0	0	0	0	0	0	0	0	0	0	0	0	0	0	0	1	0	0	0	0	0
ECG63	Human	CD	INACTIVE	NON AIEC	B1	Spaina	0	0.003	56	0	0	1	1	0	0	0	0	1	0	0	0	0	0	0	0	0	0	0	0	0	0	0	0	0	0	0	0	0	0	0	0	0	0	1	0	1	1	0	0
ECG64	Human	CD	ACTIVE	NON AIEC	B1	Spaina	0.3	0.019	494	0	0	1	1	0	0	0	0	1	0	0	1	0	0	0	1	0	0	0	1	0	0	1	1	0	0	0	0	1	0	0	0	0	0	1	0	1	0	1	0
ECG01	Human	CD	ND	NON AIEC	B2	Spaina	0.2	0.002	407	0	0	0	1	0	0	1	0	1	0	1	0	0	0	0	1	0	0	0	1	0	0	1	0	0	1	0	0	1	0	1	0	0	1	1	0	1	0	1	0
ECG05	Human	CD	ACTIVE	NON AIEC	B2	Spaina	0	0.039	618	0	0	0	1	0	0	1	0	1	0	0	1	0	0	0	1	1	0	0	1	0	0	1	1	0	1	0	0	1	0	0	0	0	0	1	0	1	1	1	0
ECG09	Human	CD	ACTIVE	NON AIEC	B2	Spaina	0.2	0.001	104	0	0	0	1	0	0	0	0	1	0	1	0	0	0	0	0	1	1	0	1	0	0	1	0	1	1	1	1	1	1	1	1	1	1	1	1	0	0	0	0
ECG15	Human	CD	INACTIVE	NON AIEC	B2	Spaina	5.3	0.038	186	0	0	0	1	0	0	1	0	1	0	0	0	0	0	0	1	1	1	0	1	0	0	1	0	1	1	0	0	1	0	1	0	1	1	1	0	0	1	1	0
ECG26	Human	CD	INACTIVE	NON AIEC	B2	Spaina	0.2	0.005	174	0	0	0	1	0	0	0	1	1	0	1	1	0	0	1	0	0	0	0	1	0	0	1	1	0	1	0	0	1	0	1	0	1	1	1	0	0	1	0	0
ECG42	Human	CD	INACTIVE	NON AIEC	B2	Spaina	0	0.032	420	0	0	0	1	0	0	0	0	1	0	0	0	0	0	0	0	0	0	0	1	0	0	0	0	0	0	0	0	1	0	0	0	0	0	1	0	1	0	0	0
ECG34	Human	CD	INACTIVE	NON AIEC	D	Spaina	0.4	0.019	243	0	0	1	1	0	0	0	0	1	0	0	0	0	0	0	0	0	0	0	1	0	0	0	0	0	0	1	0	0	0	0	0	0	0	1	0	0	0	0	0
ECG53	Human	CD	INACTIVE	NON AIEC	D	Spaina	nd	<0.1	nd	1	0	0	1	0	0	0	1	1	1	1	1	0	0	1	0	0	0	0	1	1	1	1	0	0	1	1	1	1	0	1	0	0	1	1	0	1	0	0	1
ECG56	Human	CD	INACTIVE	NON AIEC	D	Spaina	nd	<0.1	nd	1	0	0	1	0	0	0	0	1	0	1	1	0	0	0	0	0	0	0	1	0	0	0	0	0	0	1	1	1	0	1	0	0	1	1	0	1	0	0	0
ECG57	Human	CD	INACTIVE	NON AIEC	D	Spaina	11.82	0.013	302	1	0	0	1	0	0	0	1	1	0	1	1	0	0	1	0	0	0	0	1	0	0	1	0	0	1	1	1	1	0	1	0	0	1	1	0	1	0	0	1
ECG59	Human	CD	INACTIVE	NON AIEC	D	Spaina	nd	<0.1	nd	0	0	0	1	0	0	0	0	1	0	1	1	0	0	0	0	0	0	0	1	0	0	0	0	0	0	1	1	1	0	1	0	0	0	1	0	1	0	0	0
AIEC10	Human	Control	NA	AIEC	A	Spaina	5.94	0.226	1414	0	0	1	1	0	0	0	0	1	0	0	0	0	0	0	0	0	0	0	0	0	0	0	0	0	0	0	0	0	0	0	0	0	0	1	0	0	0	0	0
AIEC19	Human	Control	NA	AIEC	A	Spaina	2.39	0.111	1568	0	0	0	1	0	0	0	0	0	0	0	0	0	0	0	0	0	0	0	0	0	0	1	0	1	1	1	1	1	0	0	1	0	0	1	1	1	0	0	0
AIEC07	Human	Control	NA	AIEC	B1	Spaina	20.05	0.565	1693	0	0	1	1	0	0	0	0	1	0	0	0	0	0	0	0	0	0	0	0	0	0	0	0	0	0	1	0	0	0	0	0	0	0	1	0	0	0	0	0
AIEC04	Human	Control	NA	AIEC	B2	Spaina	21.59	0.32	585	0	0	0	1	1	0	1	1	1	0	0	0	0	0	0	0	1	0	0	1	0	0	1	0	1	1	1	1	1	0	1	0	0	1	1	0	0	0	1	1
AIEC06	Human	Control	NA	AIEC	B2	Spaina	10.16	0.177	1718	0	0	0	1	0	0	1	0	1	0	1	1	1	0	0	1	1	0	0	1	0	0	1	0	1	1	0	0	1	0	1	0	0	1	1	0	0	0	1	0
AIEC08	Human	Control	NA	AIEC	B2	Spaina	1.12	0.172	105	0	0	0	1	0	0	1	0	1	0	1	1	1	0	0	1	0	0	0	1	0	0	1	0	0	1	1	1	1	1	1	0	0	1	1	0	1	0	0	0
ECG16	Human	Control	NA	NON AIEC	A	Spaina	0	0.002	186	0	0	1	1	0	0	0	1	1	0	0	0	0	0	0	0	0	1	0	0	0	0	1	0	0	1	1	1	1	0	0	0	1	1	1	0	0	1	0	1
ECG22	Human	Control	NA	NON AIEC	A	Spaina	0	0.006	176	1	0	1	1	0	0	0	1	1	0	0	0	0	0	0	0	0	0	0	0	0	0	1	0	0	1	1	1	1	0	0	0	1	1	1	0	1	0	0	1
ECG23	Human	Control	NA	NON AIEC	ATYPICAL	Spaina	0.9	0.052	8	0	0	0	1	0	0	0	0	0	0	0	0	0	0	0	0	0	0	0	0	0	0	1	0	1	1	1	1	1	0	0	1	0	0	1	1	1	0	0	0
ECG04	Human	Control	NA	NON AIEC	B1	Spaina	0.5	0.023	398	0	0	1	1	0	0	0	0	1	0	0	0	0	0	0	0	0	0	0	0	0	0	0	0	0	0	0	0	0	0	0	0	0	0	1	0	0	0	0	0
ECG24	Human	Control	NA	NON AIEC	B1	Spaina	nd	<0.1	nd	0	0	1	1	0	0	0	0	1	0	0	0	0	0	0	0	0	0	0	0	0	0	0	0	0	0	0	0	0	0	0	0	0	0	1	0	0	0	0	0
ECG46	Human	Control	NA	NON AIEC	B1	Spaina	0	0.001	194	0	0	1	0	0	0	0	1	0	0	0	1	0	0	0	0	0	0	0	0	0	0	1	0	0	1	1	1	1	0	0	0	0	0	1	0	1	0	0	1
ECG08	Human	Control	NA	NON AIEC	B2	Spaina	0.3	0.004	49	0	0	0	1	0	0	0	0	1	0	1	0	0	0	0	0	0	1	1	1	0	0	1	1	1	1	1	1	1	0	1	1	0	1	1	1	1	0	0	0
ECG12	Human	Control	NA	NON AIEC	B2	Spaina	0.1	0.003	186	0	0	0	1	1	0	1	1	1	0	0	1	0	0	0	1	1	0	0	1	0	0	1	0	1	1	1	1	1	0	1	0	0	1	1	0	1	0	1	1
ECG13	Human	Control	NA	NON AIEC	B2	Spaina	0.2	0.004	173	0	0	0	1	1	0	1	1	1	0	0	1	0	0	0	1	1	0	0	1	0	0	1	0	1	1	1	1	1	0	1	0	0	1	1	0	1	0	1	1
ECG17	Human	Control	NA	NON AIEC	B2	Spaina	0.2	0.019	222	0	0	0	1	0	0	0	0	1	0	0	0	0	0	0	0	1	0	0	1	0	0	1	0	1	1	0	0	1	0	1	0	0	0	1	0	0	0	0	0
ECG25	Human	Control	NA	NON AIEC	B2	Spaina	nd	<0.1	nd	0	0	0	1	0	0	1	0	1	0	1	1	0	0	0	1	0	0	0	1	0	0	1	0	0	1	0	0	1	0	1	0	0	1	1	0	1	0	1	0
ECG41	Human	Control	NA	NON AIEC	B2	Spaina	0.3	0.003	332	0	0	0	1	1	0	0	1	1	0	1	1	0	0	1	0	1	0	0	1	0	0	1	1	1	1	1	1	1	0	1	0	0	1	1	0	1	0	1	1
ECG43	Human	Control	NA	NON AIEC	B2	Spaina	0.2	0.018	485	0	0	0	1	0	0	0	0	1	0	0	0	0	0	0	0	0	0	0	1	0	0	1	0	0	1	0	0	1	0	1	0	0	1	1	0	0	0	0	0
ECG49	Human	Control	NA	NON AIEC	B2	Spaina	0.3	0.008	78	0	0	1	1	0	0	1	0	1	0	1	1	0	0	1	0	0	0	0	1	1	1	1	1	0	1	1	1	0	0	0	0	0	0	1	0	1	1	0	0
ECG31	Human	Control	NA	NON AIEC	D	Spaina	nd	<0.1	nd	0	0	1	1	0	0	0	1	1	0	0	0	0	0	0	0	0	0	1	1	0	0	1	0	1	1	1	1	1	0	0	1	0	1	1	1	1	0	0	0
ECG37	Human	Control	NA	NON AIEC	D	Spaina	nd	<0.1	nd	0	0	0	1	0	0	0	1	0	0	1	1	0	0	1	0	0	0	0	1	0	0	1	1	0	1	1	1	0	0	0	0	1	1	1	0	1	0	0	1
ECG54	Human	Control	NA	NON AIEC	D	Spaina	nd	<0.1	nd	0	0	0	1	0	0	1	1	1	0	1	1	0	0	1	0	0	0	0	1	0	0	1	0	0	1	1	1	1	0	1	0	0	1	1	0	1	0	0	1
ECG55	Human	Control	NA	NON AIEC	D	Spaina	nd	<0.1	nd	0	0	0	1	0	0	0	1	1	0	1	1	0	0	1	0	0	0	0	1	0	0	1	0	0	1	1	1	1	0	1	0	0	0	1	0	0	0	0	1
ECG60	Human	Control	NA	NON AIEC	D	Spaina	nd	<0.1	nd	0	0	0	1	0	0	0	1	1	0	1	1	0	0	0	0	0	0	0	1	0	0	1	0	0	1	1	1	1	0	0	0	0	1	1	0	1	0	0	1
GENAIEC41B6	Human	CRC	NA	AIEC	Unknown	Spainc	3.3	1.423	425
GENAIEC42B1	Human	CRC	NA	AIEC	Unknown	Spainc	2.8	0.406	210
GENAIEC13H3	Human	UC	INACTIVE	AIEC	Unknown	Spainc	0.2	0.158	302
GENAIEC3A9	Human	UC	INACTIVE	AIEC	Unknown	Spainc	4.8	0.116	411
GENAIEC43B3	Human	UC	INACTIVE	AIEC	Unknown	Spainc	1.2	0.376	475
GENAIEC43B6	Human	UC	INACTIVE	AIEC	Unknown	Spainc	0.5	0.183	403
GENAIEC43E9	Human	UC	INACTIVE	AIEC	Unknown	Spainc	3.1	0.135	548
PL23F02	Human	UC	INACTIVE	AIEC	Unknown	Spainc	19.8	0.568	642
PL40G06	Human	UC	INACTIVE	AIEC	Unknown	Spainc	3.2	0.439	516
IMT15383	Cat	Enteritis	NA	AIEC	B2	Germanyd	0.34	0.31	477	0	0	0	1	0	0	1	0	1	0	1	1	1	0	0	1	1	0	0	1	0	0	1	0	1	1	0	0	1	0	1	0	0	1	1	0	0	0	1	0
IMT15401	Cat	Enteritis	NA	AIEC	B2	Germanyd	4.93	0.423	1153	0	0	0	1	1	0	1	0	1	0	0	0	0	0	0	0	1	0	0	1	0	0	1	1	0	1	0	0	1	0	0	0	0	1	1	0	0	0	1	0
IMT15407	Cat	Enteritis	NA	AIEC	B2	Germanyd	3.03	0.163	1399	0	0	0	1	1	0	1	0	1	0	1	1	1	0	0	1	1	0	0	1	0	0	1	1	0	1	0	0	1	1	0	0	0	1	1	0	1	0	1	0
IMT15412	Cat	Enteritis	NA	AIEC	B2	Germanyd	1.43	0.37	658	0	0	0	1	0	0	1	1	1	0	1	1	1	0	0	1	1	0	0	1	0	0	1	0	1	1	0	0	1	0	1	0	0	1	1	0	0	0	1	0
IMT15417	Cat	Enteritis	NA	AIEC	B2	Germanyd	1.6	0.242	980	0	0	0	1	0	0	1	0	1	0	1	1	1	0	0	1	1	0	0	1	0	0	1	0	1	1	0	0	1	0	0	0	0	1	1	0	0	0	1	0
IMT15423	Cat	Enteritis	NA	AIEC	B2	Germanyd	1.17	0.292	1541	0	0	0	1	0	0	1	0	1	0	1	1	1	0	0	1	1	0	0	1	0	0	1	0	1	1	0	0	0	0	1	0	0	1	1	0	1	0	1	0
IMT15430	Cat	Enteritis	NA	AIEC	B2	Germanyd	6.39	0.155	2074	0	0	0	1	1	0	1	0	1	0	0	0	0	0	0	0	1	0	0	1	0	0	1	0	1	0	0	0	1	0	1	0	0	1	1	0	0	0	1	0
IMT15444	Cat	Enteritis	NA	AIEC	B2	Germanyd	1.43	2.35	1013	0	0	0	1	0	0	1	0	1	0	1	1	1	0	0	1	1	0	0	1	0	0	1	1	1	1	0	0	1	0	1	0	0	1	1	0	0	0	1	0
IMT15445	Cat	Enteritis	NA	AIEC	B2	Germanyd	3.28	0.238	741	0	0	0	1	0	0	1	0	1	0	1	1	1	0	0	1	1	0	0	1	0	0	1	0	1	1	0	0	1	0	1	0	0	1	1	0	0	0	1	0
IMT15448	Cat	Enteritis	NA	AIEC	B2	Germanyd	1.08	0.58	777	0	0	0	1	0	0	1	0	1	0	1	1	1	0	0	1	1	0	0	1	0	0	1	0	1	1	0	0	1	0	1	0	0	1	1	0	0	0	1	0
IMT22146	Cat	Enteritis	NA	AIEC	B2	Germanyd	4.7	0.463	604	0	0	0	1	0	0	1	0	1	0	1	1	1	0	0	1	1	0	0	1	0	0	1	0	1	1	0	0	1	0	1	0	0	1	1	0	0	0	1	0
IMT22166	Cat	Enteritis	NA	AIEC	B2	Germanyd	2.23	0.15	1060	0	0	0	1	1	0	1	0	1	0	0	0	0	0	0	0	1	0	0	1	0	0	1	0	1	1	0	0	1	0	1	1	0	1	1	0	0	1	1	0
IMT22197	Cat	Enteritis	NA	AIEC	B2	Germanyd	0.16	0.39	762	0	0	0	1	0	0	1	0	1	0	1	1	1	0	0	1	1	0	0	1	0	0	1	0	1	1	0	0	1	0	1	0	0	1	1	0	0	0	1	0
IMT22205	Cat	Enteritis	NA	AIEC	B2	Netherlandsd	1.35	1.375	1287	0	0	0	1	1	0	1	0	1	0	0	0	0	0	0	0	1	0	0	1	0	0	1	1	1	0	0	0	1	0	1	0	0	1	1	0	1	0	1	0
IMT22448	Cat	Enteritis	NA	AIEC	B2	Netherlandsd	1.03	0.245	647	0	0	0	1	1	0	1	0	1	0	0	0	0	0	0	0	1	0	0	1	0	0	1	1	1	1	1	0	1	0	1	1	0	1	1	0	0	0	1	0
IMT22497	Cat	Enteritis	NA	AIEC	B2	Austriad	4.45	1.378	345	0	0	0	1	1	0	1	0	1	0	1	0	0	0	0	0	1	0	0	1	0	0	1	1	1	1	0	0	1	0	1	0	0	1	1	0	1	0	1	0
IMT22619	Cat	Enteritis	NA	AIEC	B2	Franced	3.68	0.145	757	0	0	0	1	0	0	1	0	1	0	0	0	0	0	0	0	1	0	0	1	0	0	1	0	1	1	0	0	1	0	1	0	0	1	1	0	0	0	0	0
IMT22669	Cat	Enteritis	NA	AIEC	B2	Netherlandsd	1.93	1.268	522	0	0	0	1	1	0	1	0	1	0	0	0	0	0	0	0	1	0	0	1	0	0	1	1	1	1	0	0	1	0	1	0	0	1	1	0	1	0	1	0
IMT15418	Cat	Enteritis	NA	NON AIEC	B2	Germanyd	0.16	0.04	nd	0	0	0	1	1	0	1	0	1	0	1	1	1	0	0	1	1	1	0	1	0	0	1	1	1	1	0	0	1	0	1	0	0	1	1	0	0	0	1	0
IMT15447	Cat	Enteritis	NA	NON AIEC	B2	Germanyd	1.04	1.45	91	0	0	0	1	1	0	1	0	1	0	0	0	0	0	0	0	1	0	0	1	0	0	1	1	1	1	1	1	1	1	1	1	0	1	1	1	1	0	1	0
IMT22206	Cat	Enteritis	NA	NON AIEC	B2	Germanyd	5.2	0.248	83	0	0	0	1	0	0	1	0	1	0	1	1	1	0	0	1	1	0	1	1	0	0	1	0	1	1	1	1	1	1	1	1	0	1	1	0	1	0	1	0
IMT22688	Cat	Enteritis	NA	NON AIEC	B2	Franced	0.12	0.018	nd	0	0	0	1	1	0	1	0	1	0	0	0	0	0	0	0	1	0	0	1	0	0	1	1	1	1	0	0	1	0	1	0	0	1	1	0	1	0	1	0
IMT15422	Dog	Enteritis	NA	AIEC	A	Germanyd	9.08	0.235	609	0	0	1	1	0	0	1	0	1	0	0	0	0	0	0	0	1	0	0	0	0	0	0	0	1	0	0	0	1	0	1	0	0	0	1	0	0	0	0	0
IMT22134	Dog	Enteritis	NA	AIEC	A	Germanyd	15.25	0.445	449	0	0	1	1	0	0	0	0	1	0	0	0	0	0	0	0	0	0	0	0	0	0	0	0	0	0	0	0	0	0	0	0	0	0	1	0	0	1	0	0
IMT22589	Dog	Enteritis	NA	AIEC	A	Austriad	7.93	1.975	439	0	0	1	1	0	0	0	0	1	0	0	0	0	0	0	0	0	0	0	0	0	0	0	0	0	0	0	0	0	0	0	0	0	0	1	0	1	0	0	1
IMT15380	Dog	Enteritis	NA	AIEC	B2	Germanyd	1.52	0.395	1504	1	0	0	1	1	0	0	0	1	0	0	0	0	0	0	0	1	0	0	1	0	0	1	1	1	1	0	0	1	0	1	0	0	1	1	0	0	0	1	0
IMT15424	Dog	Enteritis	NA	AIEC	B2	Germanyd	1.04	0.234	639	0	0	0	1	1	0	1	0	1	0	0	0	0	0	0	0	1	0	0	1	0	0	1	0	1	1	0	0	1	0	1	0	0	1	1	0	0	0	1	0
IMT22144	Dog	Enteritis	NA	AIEC	B2	Germanyd	1.5	0.83	1159	0	0	0	1	1	0	1	0	1	0	0	0	0	0	0	0	1	0	0	1	0	0	1	1	1	1	0	0	1	0	1	0	0	1	1	0	1	0	1	0
IMT15384	Dog	Enteritis	NA	NON AIEC	A	Germanyd	0.28	0.008	nd	0	0	1	1	0	0	0	0	1	0	0	0	0	0	0	0	0	0	0	1	0	0	0	0	1	0	0	0	0	0	1	0	0	0	1	0	0	0	0	0
IMT15419	Dog	Enteritis	NA	NON AIEC	A	Germanyd	1.5	0.015	nd	0	0	1	1	0	0	0	0	1	0	0	0	0	0	0	0	0	0	0	0	0	0	0	0	1	0	0	0	1	0	0	0	0	0	1	0	1	1	0	0
IMT19348	Dog	Enteritis	NA	NON AIEC	A	Germanyd	0.02	0.005	nd	0	0	1	0	0	0	0	0	1	0	0	0	0	0	0	0	0	0	0	0	0	0	1	0	0	1	1	1	1	1	0	0	0	0	1	0	1	0	0	0
IMT22480	Dog	Enteritis	NA	NON AIEC	A	Austriad	0.08	0.002	nd	0	0	1	1	0	0	0	0	1	0	1	0	0	0	0	0	0	0	0	0	0	0	0	0	0	1	1	0	0	0	0	1	0	0	1	0	0	0	0	0
IMT22554	Dog	Enteritis	NA	NON AIEC	A	Franced	0.06	0.001	nd	0	0	1	1	0	0	0	0	1	0	0	0	0	0	0	0	0	0	0	0	0	0	0	0	0	0	0	0	0	0	0	0	0	0	1	0	0	0	0	1
IMT22575	Dog	Enteritis	NA	NON AIEC	A	Denmarkd	0.18	0.028	nd	0	0	1	1	0	0	0	0	1	0	0	0	0	0	0	0	0	0	0	0	0	0	0	0	0	0	0	0	0	0	0	0	0	0	1	0	0	0	0	1
IMT22662	Dog	Enteritis	NA	NON AIEC	A	Netherlandsd	0.28	0.002	nd	0	0	1	1	0	0	1	0	1	0	1	0	0	0	0	0	0	0	0	0	0	0	0	1	0	0	1	1	1	1	0	1	0	0	1	1	1	0	0	1
IMT15441	Dog	Enteritis	NA	NON AIEC	B2	Germanyd	0.12	0.004	nd	0	0	0	1	1	0	1	0	1	0	1	1	1	0	0	1	1	0	0	1	0	0	1	1	1	1	0	0	1	0	1	0	0	1	1	0	0	0	1	0
IMT22128	Dog	Enteritis	NA	NON AIEC	B2	Germanyd	2.18	0.039	nd	0	0	0	1	1	0	1	0	1	0	0	0	0	0	0	0	1	0	0	1	0	0	1	0	1	1	0	0	1	0	1	1	0	1	1	0	0	0	1	0
IMT22159	Dog	Enteritis	NA	NON AIEC	B2	Denmarkd	0.37	0.079	nd	0	0	0	1	1	0	1	0	1	0	0	0	0	0	0	0	1	0	0	1	0	0	1	1	1	1	0	0	1	0	1	0	0	1	1	0	0	0	1	0
IMT22525	Dog	Enteritis	NA	NON AIEC	B2	Denmarkd	2.38	0.026	nd	0	0	0	1	1	0	1	1	1	0	1	0	0	0	0	0	1	0	0	1	0	0	1	1	1	1	0	0	1	0	1	0	0	1	1	0	1	0	1	0
IMT13347	Swine	Enteritis	NA	AIEC	A	Germanyd	20.25	0.178	259	0	0	1	1	0	0	1	0	1	0	0	0	0	0	0	0	0	0	0	0	0	0	0	0	0	0	0	0	0	1	0	0	0	0	1	0	1	0	0	0
IMT13359	Swine	Enteritis	NA	AIEC	A	Germanyd	1.48	0.678	942	0	0	1	1	0	0	0	0	1	0	0	0	0	0	0	0	0	0	0	0	0	0	0	0	0	0	0	0	0	1	0	0	0	0	1	0	0	0	0	0
IMT13398	Swine	Enteritis	NA	NON AIEC	A	Germanyd	3.55	0.063	nd	0	0	1	1	0	0	0	0	1	0	0	0	0	0	0	0	0	0	0	0	0	0	0	0	0	0	0	0	0	1	0	0	0	0	1	0	0	0	0	0
IMT13425	Swine	Enteritis	NA	NON AIEC	A	Germanyd	0.01	0.001	nd	0	0	1	1	0	0	0	1	1	0	0	0	0	0	0	0	0	0	0	0	0	0	0	0	0	0	0	0	0	0	0	0	0	0	1	0	1	0	0	0
IMT13473	Swine	Enteritis	NA	NON AIEC	A	Germanyd	0	0	nd	0	0	1	1	0	0	0	1	1	0	0	0	0	0	0	0	0	0	0	0	0	0	0	0	0	0	0	0	0	0	0	0	0	0	1	0	1	0	0	0
IMT13497	Swine	Enteritis	NA	NON AIEC	A	Germanyd	0	0.001	nd	0	0	1	1	0	0	0	1	1	0	0	0	0	0	0	0	0	0	0	0	0	0	0	0	0	0	0	0	0	0	0	0	0	0	1	0	1	0	0	0
[truncated: 75 more columns]

## Sheet: S3
Supplementary Table 3. Distribution of the phylogenetic origin of the strain according to pathotype (A) or origin of isolation (B) in each group of study. Values indicate the percentage of strains present in each condition.
A	VG prevalence all E. coli strains						VG prevalence HUMAN STRAINS						VG prevalence ANIMAL STRAINS				FimH and ChiA variants / AB resistant group of strains *
		A (N=25)	B1 (N=8)	B2 (N=58)	D (N=12)	P		A (N=9)	B1 (N=8)	B2 (N=29)	D (N=12)	P		A (N=16)	B2 (N=29)	P		A (N=9)	B1 (N=7)	B2 (N=28)	D (N=4)	P
	AIEC	36	12.5	62.1	16.7	0.002	AIEC	44.4	12.5	51.7	16.7	NS	AIEC	31.3	72.4	0.009	AIEC	44.4	14.3	53.6	50	NS
	Non-AIEC	64	87.5	37.9	83.3		Non-AIEC	55.6	87.5	48.3	83.3		Non-AIEC	68.8	27.6		Non-AIEC	55.6	85.7	46.4	50
																	*Excluded: Atypical strain and CRC and UC strains unknown phylogroup
B	VG prevalence all E. coli strains						VG prevalence AIEC strains						VG prevalence non-AIEC strains
		A (N=25)	B1 (N=8)	B2 (N=58)	D (N=12)	P		A (N=9)	B1 (N=1)	B2 (N=36)	D (N=2)	P		A (N=16)	B1 (N=7)	B2 (N=22)	D (N=10)	P
	Human	36	100	50	100	<0.001	Human	44.4	100	41.7	100	NS	Human	31.3	100	63.6	100	0.001
	Animal	64	0	50	0		Animal	55.6	0	58.3	0		Animal	68.8	0	36.4	0

## Sheet: S4
Supplementary Table 4. Prevalence of virulence-associated genes according to origin of isolation (all strains, AIEC or non-AIEC) considering all strains or B2 strains. Percentage values indicate, for each gene, the proportion of strains that obtained PCR positive amplification.
		All E. coli strains			AIEC strains			non-AIEC strains			B2 E. coli strains			B2 AIEC strains			B2 non-AIEC strains
Virulence gene	Role in	HUMAN (N=59)	ANIMALS (N=45)	P	HUMAN (N=22)	ANIMALS (N=26)	P	HUMAN (N=37)	ANIMALS (N=19)	P	HUMAN (N=29)	ANIMALS (N=29)	P	HUMAN (N=15)	ANIMALS (N=21)	P	HUMAN (N=14)	ANIMALS (N=8)	P
afa/draBC	Adhesion	0.12	0.02	NS	0.14	0.04	NS	0.11	0	NS	0.069	0.034	NS	0.133	0.048	NS	0	0	NS
bmaE	Adhesion	0	0	NS	0	0	NS	0	0	NS	0	0	NS	0	0	NS	0	0	NS
eaI	Adhesion	0.32	0.53	0.025	0.41	0.69	0.046	0.27	0.32	NS	0.586	0.828	0.041	0.533	0.857	0.039	0.643	0.75	NS
fimC	Adhesion	0.97	0.98	NS	1	1	NS	0.95	0.95	NS	1	1	NS	1	1	NS	1	1	NS
focG	Adhesion	0.1	0.4	<0.001	0.14	0.42	0.030	0.08	0.37	0.013	0.207	0.621	0.001	0.2	0.524	NS	0.214	0.875	0.005
gafD	Adhesion	0	0	NS	0	0	NS	0	0	NS	0	0	NS	0	0	NS	0	0	NS
hra	Adhesion	0.29	0.69	<0.001	0.36	0.85	0.001	0.24	0.47	NS	0.517	0.966	<0.001	0.533	0.952	0.005	0.5	1	0.02
iha	Adhesion	0.32	0.11	0.010	0.23	0.04	NS	0.38	0.21	NS	0.276	0.069	0.039	0.267	0.048	NS	0.286	0.125	NS
mat	Adhesion	0.93	1	NS	0.96	1	NS	0.92	1	NS	1	1	NS	1	1	NS	1	1	NS
nfaE	Adhesion	0.03	0	NS	0.05	0	NS	0.03	0	NS	0	0	NS	0	0	NS	0	0	NS
papC	Adhesion	0.37	0.38	NS	0.32	0.42	NS	0.41	0.32	NS	0.448	0.517	NS	0.4	0.524	NS	0.5	0.5	NS
papEF	Adhesion	0.37	0.29	NS	0.23	0.39	NS	0.46	0.16	0.024	0.414	0.448	NS	0.333	0.476	NS	0.5	0.375	NS
papGI	Adhesion	0	0	NS	0	0	NS	0	0	NS	0	0	NS	0	0	NS	0	0	NS
papGII	Adhesion	0.22	0	<0.001	0.23	0	0.015	0.22	0	0.027	0.241	0	0.005	0.267	0	0.023	0.214	0	NS
papGII/III	Adhesion	0.07	0.29	0.003	0.18	0.39	NS	0	0.16	0.035	0.138	0.448	0.01	0.267	0.476	NS	0	0.375	0.036
papGIII	Adhesion	0.17	0.29	NS	0.14	0.39	NS	0.19	0.16	NS	0.31	0.448	NS	0.2	0.476	NS	0.429	0.375	NS
sfa/foc	Adhesion	0.19	0.67	<0.001	0.18	0.85	<0.001	0.19	0.42	NS	0.379	1	<0.001	0.267	1	<0.001	0.5	1	0.02
sfaS	Adhesion	0.07	0.02	NS	0	0	NS	0.11	0.05	NS	0.103	0.034	NS	0	0	NS	0.214	0.125	NS
csgA	Adhesion, biofilm formation	0.34	0.35	NS	0.27	0.19	NS	0.38	0.58	NS	0.103	0	NS	0.133	0	NS	0.071	0	NS
ompA	Adhesion, invasion	1	1	NS	1	1	NS	1	1	NS	1	1	NS	1	1	NS	1	1	NS
tia	Adhesion, invasion	0.15	0.09	NS	0.18	0.12	NS	0.14	0.05	NS	0.241	0.138	NS	0.267	0.143	NS	0.214	0.125	NS
tsh	Adhesion, protease	0.03	0.02	NS	0	0	NS	0.05	0.05	NS	0.034	0.034	NS	0	0	NS	0.071	0.125	NS
kpsMTII	Capsule formation	0.54	0.64	NS	0.59	0.81	NS	0.51	0.42	NS	0.69	1	0.001	0.667	1	0.008	0.714	1	NS
neuC	Capsule formation	0.15	0	0.005	0.14	0	NS	0.16	0	NS	0.172	0	0.026	0.133	0	NS	0.214	0	NS
gimB	Invasion	0.09	0	NS	0.05	0	NS	0.11	0	NS	0.138	0	NS	0.067	0	NS	0.214	0	NS
pic	Invasion	0.25	0.62	<0.001	0.41	0.77	0.012	0.16	0.42	0.038	0.448	0.966	<0.001	0.6	0.952	0.013	0.286	1	0.002
malX	Invasion, resistance	0.42	0.69	0.006	0.55	0.85	0.024	0.35	0.47	NS	0.759	1	0.005	0.8	1	NS	0.714	1	NS
chuA	Iron scavenging	0.68	0.67	NS	0.64	0.81	NS	0.7	0.47	NS	0.897	1	NS	0.8	1	NS	1	1	NS
eitA	Iron scavenging	0.03	0	NS	0	0	NS	0.05	0	NS	0.034	0	NS	0	0	NS	0.071	0	NS
eitC	Iron scavenging	0.05	0	NS	0.05	0	NS	0.05	0	NS	0.069	0	NS	0.067	0	NS	0.071	0	NS
etsB	Iron scavenging	0.07	0.07	NS	0.05	0	NS	0.08	0.16	NS	0.069	0.069	NS	0.067	0	NS	0.071	0.25	NS
etsC	Iron scavenging	0.07	0.07	NS	0.05	0	NS	0.08	0.16	NS	0.069	0.069	NS	0.067	0	NS	0.071	0.25	NS
fyuA	Iron scavenging	0.75	0.67	NS	0.86	0.81	NS	0.68	0.47	NS	0.931	1	NS	0.933	1	NS	0.929	1	NS
ireA	Iron scavenging	0.14	0.36	0.008	0.05	0.35	0.011	0.19	0.37	NS	0.207	0.517	0.014	0.067	0.429	0.019	0.357	0.75	NS
iroN	Iron scavenging	0.25	0.67	<0.001	0.27	0.77	0.001	0.24	0.53	0.035	0.414	0.931	<0.001	0.333	0.905	0.001	0.5	1	0.02
irp2	Iron scavenging	0.73	0.64	NS	0.86	0.73	NS	0.65	0.53	NS	0.931	0.931	NS	0.933	0.905	NS	0.929	1	NS
iucD	Iron scavenging	0.54	0.13	<0.001	0.5	0.04	<0.001	0.57	0.26	0.029	0.448	0.103	0.004	0.467	0.048	0.005	0.429	0.25	NS
iutA	Iron scavenging	0.53	0.09	<0.001	0.5	0	<0.001	0.54	0.21	0.017	0.483	0.069	<0.001	0.533	0	<0.001	0.429	0.25	NS
sitA	Iron scavenging	0.8	0.71	NS	0.86	0.81	NS	0.76	0.58	NS	0.966	0.966	NS	1	0.952	NS	0.929	1	NS
sitD (chr.)	Iron scavenging	0.54	0.62	NS	0.68	0.73	NS	0.46	0.47	NS	0.828	0.897	NS	0.867	0.847	NS	0.786	1	NS
sitD (epis.)	Iron scavenging	0.1	0.18	NS	0.18	0.12	NS	0.05	0.26	0.038	0.138	0.103	NS	0.2	0.047	NS	0.071	0.25	NS
ibeA	Resistance	0.12	0.11	NS	0.14	0.15	NS	0.11	0.05	NS	0.207	0.172	NS	0.133	0.19	NS	0.286	0.125	NS
iss	Resistance	0.19	0.16	NS	0.32	0.08	0.038	0.11	0.26	NS	0.276	0.172	NS	0.4	0.095	0.039	0.143	0.375	NS
ompT	Resistance	0.1	0.04	NS	0.09	0	NS	0.11	0.11	NS	0.103	0.034	NS	0.067	0	NS	0.143	0.125	NS
traT	Resistance	0.68	0.4	0.004	0.73	0.31	0.004	0.65	0.53	NS	0.69	0.345	0.009	0.733	0.286	0.01	0.643	0.5	NS
astA	Toxin	0.1	0.07	NS	0	0.08	NS	0.16	0.05	NS	0.138	0.034	NS	0	0.048	NS	0.286	0	NS
cnf	Toxin	0.2	0.62	<0.001	0.18	0.77	<0.001	0.22	0.42	NS	0.379	0.966	<0.001	0.267	0.952	<0.001	0.5	1	0.02
cvaB	Toxin	0.09	0.09	NS	0.09	0.04	NS	0.08	0.16	NS	0.138	0.103	NS	0.133	0.048	NS	0.143	0.25	NS
cvaC	Toxin	0.07	0.02	NS	0.09	0	NS	0.05	0.05	NS	0.103	0.034	NS	0.133	0	NS	0.071	0.125	NS
hlyA	Toxin	0.2	0.84	<0.001	0.23	1	<0.001	0.19	0.63	0.001	0.414	1	<0.001	0.333	1	<0.001	0.5	1	0.02
hlyF	Toxin	0.1	0.04	NS	0.09	0	NS	0.11	0.11	NS	0.103	0.034	NS	0.067	0	NS	0.143	0.125	NS
pks	Toxin	0.36	0.64	0.003	0.46	0.81	0.012	0.3	0.42	NS	0.655	1	<0.001	0.667	1	0.008	0.643	1	NS
sat	Toxin	0.32	0.09	0.004	0.32	0.04	0.013	0.32	0.16	NS	0.31	0	0.001	0.4	0	0.003	0.214	0	NS
vat	Toxin	0.41	0.58	NS	0.59	0.69	NS	0.3	0.42	NS	0.759	0.862	NS	0.8	0.857	NS	0.714	0.875	NS

## Sheet: S5
Supplementary Table 5. Prevalence of virulence-associated genes according to phylogroup in E. coli strains isolated from humans and/or animals and AIEC/non-AIEC. Percentage values indicate, for each gene, the proportion of strains that obtained PCR positive amplification
		ALL E. coli STRAINS					STRAINS FROM HUMANS					STRAINS FROM ANIMALS			ALL AIEC STRAINS					ALL Non-AIEC STRAINS
Virulence gene	Role in	A (N=25)	B1 (N=8)	B2 (N=58)	D (N=12)	P	A (N=9)	B1 (N=8)	B2 (N=29)	D (N=12)	P	A (N=16)	B2 (N=29)	P	A (N=9)	B1 (N=1)	B2 (N=36)	D (N=2)	P phylo	A (N=16)	B1 (N=7)	B2 (N=22)	D (N=10)	P phylo
afa/draBC	Adhesion	0.04	0	0.05	0.33	0.005	0.11	0	0.07	0.33	NS	0	0.03	NS	0	0	0.083	0.5	NS	0.063	0	0	0.3	0.019
bmaE	Adhesion	0	0	0	0	NS	0	0	0	0	NS	0	0	NS	0	0	0	0	NS	0	0	0	0	NS
csgA	Adhesion, biofilm formation	0.92	1	0.05	0.17	<0.001	0.78	1	0.1	0.17	<0.001	1	0	<0.001	0.889	1	0.056	0	<0.001	0.938	1	0.045	0.2	<0.001
fimC	Adhesion	0.92	0.88	1	1	NS	0.89	0.88	1	1	NS	0.94	1	NS	1	1	1	1	NS	0.875	0.857	1	1	NS
focG	Adhesion	0	0	0.41	0	<0.001	0	0	0.21	0	NS	0	0.62	<0.001	0	0	0.389	0	NS	0	0	0.455	0	<0.001
gafD	Adhesion	0	0	0	0	NS	0	0	0	0	NS	0	0	NS	0	0	0	0	NS	0	0	0	0	NS
hra	Adhesion	0.16	0	0.74	0.08	<0.001	0.11	0	0.52	0.08	0.002	0.19	0.97	<0.001	0.222	0	0.778	0	0.002	0.125	0	0.682	0.1	<0.001
iha	Adhesion	0.2	0.13	0.17	0.67	0.002	0.22	0.13	0.28	0.67	0.036	0.19	0.07	NS	0	0	0.139	0.5	NS	0.313	0.143	0.227	0.7	0.038
mat	Adhesion	0.96	0.88	1	0.92	NS	0.89	0.88	1	0.92	NS	1	1	NS	0.889	1	1	1	NS	1	0.857	1	0.9	NS
nfaE	Adhesion	0	0	0	0.17	0.001	0	0	0	0.17	0.047	0	0	NS	0	0	0	0.5	<0.001	0	0	0	0.1	NS
papC	Adhesion	0.08	0	0.48	0.75	<0.001	0	0	0.45	0.75	<0.001	0.13	0.52	0.009	0	0	0.472	0.5	NS	0.125	0	0.5	0.8	<0.001
papEF	Adhesion	0	0.25	0.43	0.67	<0.001	0	0.25	0.41	0.67	0.015	0	0.45	0.001	0	0	0.417	0	NS	0	0.286	0.455	0.8	<0.001
papGII/III	Adhesion	0	0	0.29	0	0.001	0	0	0.14	0	NS	0	0.45	0.001	0	0	0.389	0	NS	0	0	0.136	0	NS
papGI	Adhesion	0	0	0	0	NS	0	0	0	0	NS	0	0	NS	0	0	0	0	NS	0	0	0	0	NS
papGII	Adhesion	0	0	0.12	0.5	<0.001	0	0	0.24	0.5	0.017	0	0	NS	0	0	0.111	0.5	NS	0	0	0.136	0.5	0.003
papGIII	Adhesion	0	0.13	0.38	0	<0.001	0	0.13	0.31	0	0.039	0	0.45	0,001	0	0	0.361	0	NS	0	0.143	0.409	0	0.004
sfa/foc	Adhesion	0.04	0	0.69	0	<0.001	0	0	0.38	0	0.004	0.06	1	<0.001	0.111	0	0.694	0	0.003	0	0	0.682	0	<0.001
sfaS	Adhesion	0.04	0	0.07	0	NS	0.11	0	0.1	0	NS	0	0.03	NS	0	0	0	0	NS	0.063	0	0.182	0	NS
tsh	Adhesion, protease	0	0	0.03	0.08	NS	0	0	0.03	0.08	NS	0	0.03	NS	0	0	0	0	NS	0	0	0.091	0.1	NS
chuA	Iron scavenging	0.08	0.13	0.95	1	<0.001	0.11	0.13	0.9	1	<0.001	0.06	1	<0.001	0	0	0.917	1	<0.001	0.125	0.143	1	1	<0.001
eitA	Iron scavenging	0	0	0.02	0.08	NS	0	0	0.03	0.08	NS	0	0	NS	0	0	0	0	NS	0	0	0.045	0.1	NS
eitC	Iron scavenging	0	0	0.03	0.08	NS	0	0	0.07	0.08	NS	0	0	NS	0	0	0.028	0	NS	0	0	0.045	0.1	NS
fyuA	Iron scavenging	0.24	0.25	0.97	0.75	<0.001	0.56	0.25	0.93	0.75	<0.001	0.06	1	<0.001	0.333	0	0.972	1	<0.001	0.188	0.286	0.955	0.7	<0.001
ireA	Iron scavenging	0.04	0.13	0.36	0.08	0.005	0	0.13	0.21	0.08	NS	0.06	0.52	0.002	0	0	0.278	0	NS	0.063	0.143	0.5	0.1	0.008
iroN	Iron scavenging	0.16	0	0.67	0.08	<0.001	0.11	0	0.41	0.08	0.021	0.19	0.93	<0.001	0.222	0	0.667	0	0.023	0.125	0	0.682	0.1	<0.001
irp2	Iron scavenging	0.28	0.13	0.93	0.75	<0.001	0.56	0.13	0.93	0.75	<0.001	0.13	0.93	<0.001	0.333	0	0.917	1	<0.001	0.25	0.143	0.955	0.7	<0.001
iucD	Iron scavenging	0.32	0.25	0.28	0.92	<0.001	0.56	0.25	0.45	0.92	0.015	0.19	0.1	NS	0.222	1	0.222	0.5	NS	0.375	0.143	0.364	1	0.001
iutA	Iron scavenging	0.28	0.13	0.28	0.83	0.001	0.56	0.13	0.48	0.83	0.019	0.13	0.07	NS	0.222	0	0.222	0.5	NS	0.313	0.143	0.364	0.9	0.005
sitA	Iron scavenging	0.4	0.25	0.97	0.83	<0.001	0.67	0.25	0.97	0.83	<0.001	0.25	0.97	<0.001	0.333	0	0.972	1	<0.001	0.438	0.286	0.955	0.8	<0.001
sitD (epis.)	Iron scavenging	0.28	0	0.12	0	NS	0.22	0	0.14	0	NS	0.31	0.1	NS	0.333	0	0.111	0	NS	0.25	0	0.136	0	NS
sitD (chr.)	Iron scavenging	0.08	0	0.86	0.67	<0.001	0	0	0.83	0.67	<0.001	0.13	0.9	<0.001	0.111	0	0.861	1	<0.001	0.063	0	0.864	0.6	<0.001
iss	Resistance	0.12	0	0.22	0.08	NS	0.11	0	0.28	0.08	NS	0.13	0.17	NS	0.111	0	0.222	0	NS	0.125	0	0.227	0.1	NS
neuC	Capsule formation	0.08	0	0.09	0.17	NS	0.22	0	0.17	0.17	NS	0	0	NS	0	0	0.056	0.5	NS	0.125	0	0.136	0.1	NS
kpsMTII	Capsule formation	0.12	0	0.85	0.75	<0.001	0.33	0	0.69	0.75	0.001	0	1	<0.001	0.111	0	0.8611	1	<0.001	0.125	0	0.818	0.7	<0.001
ompA	Adhesion, invasion	1	1	1	1	NS	0	0	0	0	NS	1	1	NS	1	1	1	1	NS	1	1	1	1	NS
ompT	Resistance	0.08	0	0.07	0.08	NS	0.11	0	0.1	0.08	NS	0.06	0.03	NS	0.111	0	0.028	0	NS	0.063	0	0.136	0.1	NS
traT	Resistance	0.56	0.38	0.52	0.83	NS	0.67	0.38	0.69	0.83	NS	0.5	0.35	NS	0.556	0	0.472	1	NS	0.563	0.429	0.591	0.8	NS
astA	Toxin	0.12	0.13	0.09	0	NS	0.11	0.13	0.14	0	NS	0.13	0.03	NS	0.111	0	0.028	0	NS	0.125	0.143	0.182	0	NS
cnf	Toxin	0	0.13	0.67	0	<0.001	0	0.13	0.38	0	0.011	0	0.97	<0.001	0	0	0.667	0	<0.001	0	0.143	0.682	0	<0.001
sat	Toxin	0.24	0.13	0.16	0.58	0.012	0.22	0.13	0.31	0.58	NS	0.25	0	0.012	0.111	0	0.167	0.5	NS	0.313	0.143	0.136	0.6	0.042
vat	Toxin	0.04	0	0.81	0.17	<0.001	0	0	0.76	0.17	<0.001	0.06	0.86	<0.001	0	0	0.833	0.5	<0.001	0.063	0	0.773	0.1	<0.001
hlyA	Toxin	0.36	0	0.71	0	<0.001	0	0	0.41	0	0.002	0.56	1	<0.001	0.556	0	0.722	0	NS	0.25	0	0.682	0	<0.001
hlyF	Toxin	0.08	0	0.07	0.08	NS	0.11	0	0.1	0.08	NS	0.06	0.03	NS	0.111	0	0.028	0	NS	0.063	0	0.136	0.1	NS
ibeA	Resistance	0	0	0.19	0.08	NS	0	0	0.21	0.08	NS	0	0.17	NS	0	0	0.167	0.5	NS	0	0	0.227	0	0.041
gimB	Invasion	0	0.13	0.07	0	NS	0	0.13	0.14	0	NS	0	0	NS	0	0	0.028	0	NS	0	0.143	0.136	0	NS
tia	Adhesion, invasion	0	0.13	0.19	0.08	NS	0	0.13	0.24	0.08	NS	0	0.14	NS	0	0	0.194	0	NS	0	0.143	0.182	0.1	NS
malX	Invasion, resistance	0.08	0	0.88	0.25	<0.001	0	0	0.76	0.25	<0.001	0.13	1	<0.001	0.111	0	0.917	0	<0.001	0.063	0	0.818	0.3	<0.001
pic	Invasion	0	0	0.71	0.17	<0.001	0	0	0.45	0.17	0.008	0	0.97	<0.001	0	0	0.806	0	<0.001	0	0	0.545	0.2	<0.001
pks	Toxin	0	0.25	0.83	0	<0.001	0	0.25	0.66	0	<0.001	0	1	<0.001	0	0	0.861	0	<0.001	0	0.286	0.773	0	<0.001
eaI	Adhesion	0.04	0	0.71	0.08	<0.001	0.11	0	0.59	0.08	<0.001	0	0.83	<0.001	0	0	0.722	0.5	0.001	0.063	0	0.682	0	<0.001
cvaB	Toxin	0.04	0	0.12	0.08	NS	0	0	0.14	0.08	NS	0.06	0.1	NS	0	0	0.083	0	NS	0.063	0	0.182	0.1	NS
cvaC	Toxin	0	0	0.07	0.08	NS	0	0	0.1	0.08	NS	0	0.03	NS	0	0	0.056	0	NS	0	0	0.091	0.1	NS
etsB	Iron scavenging	0.04	0	0.07	0.17	NS	0	0	0.07	0.17	NS	0.06	0.07	NS	0	0	0.028	0	NS	0.063	0	0.136	0.2	NS
etsC	Iron scavenging	0.04	0	0.07	0.17	NS	0	0	0.07	0.17	NS	0.06	0.07	NS	0	0	0.028	0	NS	0.063	0	0.136	0.2	NS

## Sheet: S6
Supplementary Table 6. Prevalence of virulence-associated genes according to pathotype in all or B2 E. colistrains isolated from humans and/or animals. Percentage values indicate, for each gene, the proportion of strains that obtained PCR positive amplification.
		ALL E. coli STRAINS			STRAINS FROM HUMANS			STRAINS FROM ANIMALS			B2 E. coli STRAINS			B2 STRAINS FROM HUMANS			B2 STRAINS FROM ANIMALS
Virulence gene	Role in	Non-AIEC (N=56)	AIEC (N=48)	P	Non-AIEC (N=37)	AIEC (N=22)	P	Non-AIEC (N=19)	AIEC (N=26)	P	Non AIEC (N=22)	AIEC (N=36)	P	Non AIEC (N=14)	AIEC (N=15)	P	Non AIEC (N=8)	AIEC (N=21)	P
afa/draBC	Adhesion	7.10	8.30	NS	10.80	13.60	NS	0	3.80	NS	0	8.3	NS	0	13.3	NS	0	4.8	NS
bmaE	Adhesion	0.00	0.00	NS	0.00	0.00	NS	0	0	NS	0	0	NS	0	0	NS	0	0	NS
csgA	Adhesion, biofilm formation	44.60	22.90	0.017	37.80	27.30	NS	57.90	19.20	0.009	4.5	5.6	NS	7.1	13.3	NS	0	0	NS
fimC	Adhesion	94.60	100	NS	94.60	100	NS	94.70	100	NS	100	100	NS	100	100	NS	100	100	NS
focG	Adhesion	17.90	29.20	NS	8.10	13.60	NS	36.80	42.30	NS	45.5	38.9	NS	21.4	20	NS	87.5	52.4	NS
gafD	Adhesion	0.00	0.00	NS	0.00	0.00	NS	0	0	NS	0	0	NS	0	0	NS	0	0	NS
hra	Adhesion	32.10	62.50	0.002	24.30	36.40	NS	47.40	84.60	0.010	68.2	77.8	NS	50	53.3	NS	100	95.2	NS
iha	Adhesion	32.10	12.50	0.015	37.80	22.70	NS	21.10	3.80	NS	22.7	13.9	NS	28.6	26.7	NS	12.5	4.8	NS
mat	Adhesion	94.60	97.90	NS	91.90	95.50	NS	100	100	NS	100	100	NS	100	100	NS	100	100	NS
nfaE	Adhesion	1.80	2.10	NS	2.70	4.50	NS	0	0	NS	0	0	NS	0	0	NS	0	0	NS
papC	Adhesion	37.50	37.50	NS	40.50	31.80	NS	31.60	42.30	NS	50	47.2	NS	50	40	NS	50	52.4	NS
papEF	Adhesion	35.70	31.30	NS	45.90	22.70	NS	15.80	38.50	NS	45.5	41.7	NS	50	33.3	NS	37.5	47.6	NS
papGII/III	Adhesion	5.40	29.20	0.001	0.00	18.20	0.016	15.80	38.50	NS	13.6	38.9	0.037	0	27	0.057	37.5	47.6	NS
papGI	Adhesion	0.00	0.00	NS	0.00	0.00	NS	0	0	NS	0	0	NS	0	0	NS	0	0	NS
papGII	Adhesion	14.30	10.40	NS	21.60	22.70	NS	0	0	NS	13.6	11.1	NS	21.4	26.7	NS	0	0	NS
papGIII	Adhesion	17.90	27.10	NS	18.90	13.60	NS	15.80	38.50	NS	40.9	36.1	NS	42.9	20	NS	37.5	47.6	NS
sfa/foc	Adhesion	26.80	54.20	0.004	18.90	18.20	NS	42.10	84.60	0.004	68.2	69.4	NS	50	26.7	NS	100	100	NS
sfaS	Adhesion	8.90	0.00	0.042	10.80	0.00	NS	5.30	0	NS	18.2	0	0.017	21.4	0	NS	12.5	0	NS
tsh	Adhesion, protease	5.40	0.00	NS	5.40	0.00	NS	5.30	0	NS	9.1	0	NS	7.1	0	NS	12.5	0	NS
chuA	Iron scavenging	62.50	72.90	NS	70.30	63.60	NS	47.40	80.80	0.021	100	91.7	NS	100	80	NS	100	100	NS
eitA	Iron scavenging	3.60	0.00	NS	5.40	0.00	NS	0	0	NS	4.5	0	NS	7.1	0	NS	0	0	NS
eitC	Iron scavenging	3.60	2.10	NS	5.40	4.50	NS	0	0	NS	4.5	2.8	NS	7.1	6.7	NS	0	0	NS
fyuA	Iron scavenging	60.70	83.30	0.009	67.60	86.40	NS	47.40	80.80	0.021	95.5	97.2	NS	92.9	93.3	NS	100	100	NS
ireA	Iron scavenging	25.00	20.80	NS	18.90	4.50	NS	36.80	34.60	NS	50	27.8	NS	35.7	6.7	NS	75	42.9	NS
iroN	Iron scavenging	33.90	54.20	0.030	24.30	27.30	NS	52.60	76.90	NS	68.2	66.7	NS	50	33.3	NS	100	90.5	NS
irp2	Iron scavenging	60.70	79.20	0.034	64.90	86.40	NS	52.60	73.10	NS	95.5	91.7	NS	92.9	93.3	NS	100	90.5	NS
iucD	Iron scavenging	46.40	25.00	0.019	56.80	50.00	NS	26.30	3.80	0.040	36.4	22.2	NS	42.9	46.7	NS	25	4.8	NS
iutA	Iron scavenging	42.90	22.90	0.026	54.10	50.00	NS	21.10	0	0.026	36.4	22.2	NS	42.9	53.3	NS	25	0	NS
sitA	Iron scavenging	69.60	83.30	NS	75.70	86.40	NS	57.90	80.80	NS	95.5	97.2	NS	92.9	100	NS	100	95.2	NS
sitD (epis.)	Iron scavenging	12.50	14.60	NS	5.40	18.20	NS	26.30	11.50	NS	13.6	11.1	NS	7.1	20	NS	25	4.8	NS
sitD (chr.)	Iron scavenging	46.40	70.80	0.010	45.90	68.20	NS	47.40	73.10	NS	86.4	86.1	NS	78.6	86.7	NS	100	85.7	NS
iss	Resistance	16.10	18.80	NS	10.80	31.80	0.050	26.30	7.70	NS	22.7	22.2	NS	14.3	40	NS	37.5	9.5	NS
neuC	Capsule formation	10.70	6.30	NS	16.20	13.60	NS	0	0	NS	13.6	5.6	NS	21.4	13.3	NS	0	0	NS
kpsMTII	Capsule formation	48.20	70.80	0.016	51.40	59.10	NS	42.10	80.80	0.009	81.8	86.1	NS	71.4	66.7	NS	100	100	NS
ompA	Adhesion, invasion	100	100	NS	100	100	NS	100	100	NS	100	100	NS	100	100	NS	100	100	NS
ompT	Resistance	10.70	4.20	NS	10.80	9.10	NS	10.50	0	NS	13.6	2.8	NS	14.3	6.7	NS	12.5	0	NS
traT	Resistance	60.70	50.00	NS	64.90	72.70	NS	52.60	30.80	NS	59.1	47.2	NS	64.3	73.3	NS	50	28.6	NS
astA	Toxin	12.50	4.20	NS	16.20	0.00	NS	5.30	7.70	NS	18.2	2.8	NS	28.6	0	0.042	0	4.8	NS
cnf	Toxin	28.60	50.00	0.021	21.60	18.20	NS	42.10	76.90	0.019	68.2	66.7	NS	50	26.7	NS	100	95.2	NS
sat	Toxin	26.80	16.70	NS	32.40	31.80	NS	15.80	3.80	NS	13.6	16.7	NS	21.4	40	NS	0	0	NS
vat	Toxin	33.90	64.60	0.002	29.70	59.10	0.026	42.10	69.20	NS	77.3	83.3	NS	71.4	80	NS	87.5	85.7	NS
hlyA	Toxin	33.90	64.60	0.002	18.90	22.70	NS	63.20	100	0.001	68.2	72.2	NS	50	33.3	NS	100	100	NS
hlyF	Toxin	10.70	4.20	NS	10.80	9.10	NS	10.50	0	NS	13.6	2.8	NS	14.3	6.7	NS	12.5	0	NS
ibeA	Resistance	8.90	14.60	NS	10.80	13.60	NS	5.30	15.40	NS	22.7	16.7	NS	28.6	13.3	NS	12.5	19	NS
gimB	Invasion	7.10	2.10	NS	10.80	4.50	NS	0	0	NS	13.6	2.8	NS	21.4	26.7	NS	0	0	NS
tia	Adhesion, invasion	10.70	14.60	NS	13.50	18.20	NS	5.30	11.50	NS	18.2	19.4	NS	21.4	26.7	NS	12.5	14.3	NS
malX	Invasion, resistance	39.30	70.80	0.001	35.10	54.50	NS	47.40	84.60	0.010	81.8	91.7	NS	71.4	80	NS	100	100	NS
pic	Invasion	25.00	60.40	0.000	16.20	40.90	0.037	42.10	76.90	0.019	54.5	80.6	0.036	28.6	60	NS	100	95.2	NS
pks	Toxin	33.90	64.60	0.002	29.70	45.50	NS	42.10	80.80	0.009	77.3	86.1	NS	64.3	66.7	NS	100	100	NS
eaI	Adhesion	28.60	56.30	0.004	27.00	40.90	NS	31.60	69.20	0.014	68.2	72.2	NS	64.3	53.3	NS	75	85.7	NS
cvaB	Toxin	10.70	6.30	NS	8.10	9.10	NS	15.80	3.80	NS	18.2	8.3	NS	14.3	13.3	NS	25	4.8	NS
cvaC	Toxin	5.40	4.20	NS	5.40	9.10	NS	5.30	0	NS	9.1	5.6	NS	7.1	13.3	NS	12.5	0	NS
etsB	Iron scavenging	10.70	2.10	NS	8.10	4.50	NS	15.80	0	NS	13.6	2.8	NS	7.1	6.7	NS	25	0	NS
etsC	Iron scavenging	10.70	2.10	NS	8.10	4.50	NS	15.80	0	NS	13.6	2.8	NS	7.1	6.7	NS	25	0	NS
lpf141a	Adhesion	-	-	-	13.80	13.60	NS	-	-	-	-	-	-	7	0	NS	-	-	-
lpf154 a	Adhesion	-	-	-	20.70	13.60	NS	-	-	-	-	-	-	0	0	NS	-	-	-
a Only some strains isolated from humans were analysed (N=47).

## Sheet: S7
Supplementary Table 7. Distribution of FimH amino acid substitutions among the strain collection. Numbers of strains in each variant are indicated.
	Lectin domain													Pilin domain
Variant (N)	Amino acid position
K12	10	27	33	70	72	74	78	93	106	108	111	117	119	163	166	195	221	237	242
	A	V	N	N	S	T	S	V	A	Y	P	G	A	V	R	Y	V	T	A
V1 (N=7)		A
V2 (N=1)		A		H
V3 (N=2)		A														F
V4 (N=1)		A			F
V5 (N=1)		A									L
V6 (N=1)		A	K
V7 (N=1)	V	A
V8 (N=4)		A													H
V9 (N=1)												R
V10 (N=1)																		P
V11 (N=7)
V12 (N=2)		A				I							V
V13 (N=3)		A											V
V14 (N=1)		A						I									I
V15 (N=2)		A					N												V
V16 (N=1)		A				I	N												V
V17 (N=2)				S			N						V
V18 (N=8)		A		S			N
V19 (N=2)		A		S			N		V
V20 (N=1)		A		S			N			D
V21 (N=6)		A		S			N							A

## Sheet: S8
Supplementary Table 8. Distribution of ChiA amino acid substitutions among the strain collection. Numbers of strains in each variant are indicated.
Variant (N)	Amino acid position
K12	304	305	314	315-317	326	334	335	336	340	362	370	378	382	388	390	396	414	415	416	427	447	475
	A	V	T	(absent)	S	S	V	N	L	K	K	A	N	E	T	L	V	A	D	D	G	D
V1 (N=13)				PET	N		S			Q	E	V		V		M	I		N	N
V2 (N=1)				PET	N		S				E	V		V		M	I		N	N
V3 (N=1)				PET	N		S			Q		V		V		M	I		N	N
V4 (N=1)				PET	N		S			Q	E	V	D	V		M	I		N	N
V5 (N=1)				PET	N		S			Q	E	V		V		M	I			N	S
V6 (N=4)				PET	N		S			Q	E	V		V		M	I	V		N
V7 (N=5)				PET	N		S			Q	E	V		V		M	I			N
V8 (N=1)		G	L	PET	N		S		R	Q	E	V		V	R	M	I		N	N
V9 (N=1)				PET	N		S			Q	E	V				M	I	V				E
V10 (N=1)				PET	N	R						V	D	V		M	I		N	N
V11 (N=2)					N		G							V
V12 (N=1)	T						G
V13 (N=1)							G
V14 (N=1)	T		H	H			G
V15 (N=1)								Y
V16 (N=7)
